# Supplementary material for: Novel lytic bacteriophage AhFM11 as an effective therapy against hypervirulent Aeromonas hydrophila
Source: Sci Rep. 2024 Jul 23;14:16882. doi: 10.1038/s41598-024-67768-2 (PMC11266544; doi:10.1038/s41598-024-67768-2)
Supplement: Supplementary file 7 — Supplementary Table 1. [file 41598_2024_67768_MOESM7_ESM.xlsx]

## Sheet: Host range
Supplemental Table 1: The results of the spot test on the collected bacterial isolates to determine the host range of the isolated phages AhFM10 and AhFM11 (Thesis- Nithin, 2022)
SL.No.	Code name	Bacterial species	Reference	Source	Phage Sensitivity	Column1
			Blank- Unpublished data		AhFM10	AhFM11
1	F2	Aeromonas hydrophila		Dubare river	-	+
2	AhZ1-K	Aeromonas hydrophila	MT075810.1- Nithin et al., 2021	Diseased Zebra fish	-	+
3	AH koi2	Aeromonas hydrophila		Koi diseased	+	+
4	AH3 Catla	Aeromonas hydrophila		Diseased fish	-	-
5	10	Aeromonas hydrophila		Belthangady river	+	-
6	F14	Aeromonas hydrophila		Seetha river	-	+
7	MP4	Aeromonas hydrophila		BRP catla fry water	+	+
8	A-6 11	Aeromonas hydrophila		Naveen environmental sample	+	+
9	R2	Aeromonas hydrophila		Kaveri river water	-	-
10	F3	Aeromonas hydrophila	MN594480.1	Blood Parrot Chiclids_Amphilophus citrinellus	+	+
11	AH-CM	Aeromonas hydrophila		Diseased fish (Catla )	+	+
12	BPM1	Aeromonas hydrophila		BRP ,brooder pond water, Shimoga	+	-
13	MP7	Aeromonas hydrophila		BRP water, Shimoga	+	+
14	16	Aeromonas hydrophila		Akashaganga Creek water	+	-
15	A15	Aeromonas hydrophila		Lake water sample, Kolar	-	+
16	A5 10	Aeromonas hydrophila		River water	+	+
17	32 koi eye	Aeromonas hydrophila		Koi diseased	-	-
18	A17	Aeromonas hydrophila		Madikeri bridge water sample, Kushalnagar	-	+
19	23	Aeromonas hydrophila		Hebbal FRIC pond water	+	+
20	27 koi	Aeromonas hydrophila		Koi diseased kidney	-	-
21	A15	Aeromonas hydrophila		Dr. Naveen B T	-	+
22	K1	Aeromonas hydrophila		Kaveri river	+	+
23	Ah-CMA	Aeromonas hydrophila		Diseased fish (Catla )	+	-
24	7	Aeromonas hydrophila		Biofloc A pond water	+	+
25	2	Aeromonas hydrophila		Kipuja Creek water	-	+
26	15	Aeromonas hydrophila		Tirupati pond	-	-
27	Aeromonas RF	Aeromonas hydrophila		Rohu (Fluid)	+	+
28	ATCC 35654	Aeromonas hydrophila	ATCC 35654	Reference strain	+	+
29	Ah ATCC 7966	Aeromonas hydrophila	ATCC 7966	Milk product Reference Strain	+	+
30	A1-6	Aeromonas hydrophila		Dr. Naveen B T	-	+
31	FG1	Aeromonas hydrophila		Fish gill diseased rohu , COF	-	+
32	31 koi- MDR K3	Aeromonas hydrophila		Diseased Fish	-	-
33	Ah-RKA	Aeromonas hydrophila		Rohu kidney (Diseased)	+	+
34	R3	Aeromonas hydrophila		River (Abbey falls)	-	+
35	K2	Aeromonas hydrophila		Kaveri river	+	+
36	6	Aeromonas hydrophila		effluent RA pond water	-	-
37	22	Aeromonas hydrophila		Hesaraghatta pond water	-	-
38	SP1	Aeromonas hydrophila		Sewage water ,KVK	-	-
39	GWG1	Aeromonas hydrophila		Carrasius auratus	-	-
40	4	Aeromonas hydrophila		Bridge water (mulki)	-	-
41	AH2	Aeromonas hydrophila		River water (Netravati)	-	-
42	BMP1	Aeromonas hydrophila	MT935699.1	Rohu (Diseased)	-	+
43	SP2	Aeromonas hydrophila		Sewage water ,KVK	-	+
44	K2	Aeromonas hydrophila		Kaveri river water	-	+
45	Ah-RSA	Aeromonas hydrophila		Spleen	+	+
46	19	Aeromonas hydrophila		Mumbai CIFE water	-	-
47	SP1	Aeromonas hydrophila		Sewage water, KVK	-	+
48	Aeromonas spp.	Aeromonas hydrophila		College pond	-	-
49	17	Aeromonas hydrophila		Papa vinashini Creek water	-	-
50	D14	Aeromonas hydrophila	MT967985.1	Etroplus canarensis	+	+
51	A12	Aeromonas hydrophila		Sewage water ,jeppinamogaru	-	-
52	3	Aeromonas hydrophila		Kipuja River water	-	+
53	Ah BDPTG	Aeromonas hydrophila	MN442055.1 Puneeth et al., 2022	Tilapia diseased	-	+
54	N1	Aeromonas hydrophila		Netravathi river near Belthanganday	-	+
55	TC>P1	Aeromonas hydrophila		Baikampady, water	-	+
56	14	Aeromonas hydrophila		Dandaramakki kere (Chikamagalur)	+	+
57	Ah-CLA	Aeromonas hydrophila		Liver (Catla)	+	+
58	A-39	Aeromonas hydrophila		River water (Dharmastala)	-	+
59	F23	Aeromonas hydrophila		Diseased Rohu,COF Mangalore	-	-
60	8	Aeromonas hydrophila		Nethravati Back water	-	+
61	14	Aeromonas hydrophila		Dandaramakki kere (Chikamagalur)	-	+
62	Ah-CLA	Aeromonas hydrophila		Liver (Catla)	+	+
63	A-39	Aeromonas hydrophila		River water (Dharmastala)	-	-
64	F23	Aeromonas hydrophila		Diseased Rohu,COF Mangalore	+	+
65	F3	Aeromonas hydrophila		Aeromonas hydrophila_	-	+
66	HypAh-12	Hypervirulent Aeromonas hydrophila	MZ450807.1	Hypervirulent Aeromonas hydrophila-12_Rohu	+	+
67	HypAh-20	Hypervirulent Aeromonas hydrophila	Submitted to NCBI	Hypervirulent Aeromonas hydrophila-20_Koi	+	+
68	Ah Clinical	Aeromonas hydrophila		Urine	+	+
69	A3	Aeromonas hydrophila	Dubey et al., 2021	3-India_Catla catla _AhI3	-	-
70	A1	Aeromonas hydrophila	Dubey et al., 2021	1-India_Labeo rohita_AhI1	-	-
71	A6	Aeromonas hydrophila	Dubey et al., 2021	Infected fish (grass carp)	+	+
72	A20	Aeromonas hydrophila	Dubey et al., 2021	20-India_ Carassius auratus _AhI20	+	+
73	A37	Aeromonas hydrophila	Dubey et al., 2021	Infected fish (Rohu)	-	-
74	A40	Aeromonas hydrophila	Dubey et al., 2021	Infected fish (catla)	-	-
75	A38	Aeromonas hydrophila	Dubey et al., 2021	Wounded fish (catla)	-	-
76	A28	Aeromonas hydrophila	Dubey et al., 2021	28-India_ Carassius auratus _AhI28	-	-
77	B14	Aeromonas hydrophila	Dubey et al., 2021	Wounded fish (Rohu)	-	-
78	A41	Aeromonas hydrophila	Dubey et al., 2021	Infected fish (catla)	+	+
79	A27	Aeromonas hydrophila	Dubey et al., 2021	27-India_Catla catla _AhI27	-	-
80	A25	Aeromonas hydrophila	Dubey et al., 2021	25-India_ Cyprinus carpio _AhI25	-	-
81	A24	Aeromonas hydrophila	Dubey et al., 2021	24-India_ Oreochromis niloticus _AhI24	+	+
82	A4	Aeromonas hydrophila	Dubey et al., 2021	4-India_Catla catla _AhI4	+	+
83	A7	Aeromonas hydrophila	Dubey et al., 2021	Cirrhinus mrigala AhI7	-	-
84	A17	Aeromonas hydrophila	Dubey et al., 2021	17-India_ Carassius auratus _AhI17	-	+
85	A22	Aeromonas hydrophila	Dubey et al., 2021	22-India_ Cirrhinus mrigala _AhI22	-	+
86	A44	Aeromonas hydrophila	Dubey et al., 2021	Catla wound	-	+
87	A26	Aeromonas hydrophila	Dubey et al., 2021	26-India_ Carassius auratus _AhI26	+	+
88	A14	Aeromonas hydrophila	Dubey et al., 2021	14-India_ Cirrhinus mrigala _AhI14	+	+
89	A12	Aeromonas hydrophila	Dubey et al., 2021	12-India_ Cyprinus carpio _AhI12	-	+
90	A10	Aeromonas hydrophila	Dubey et al., 2021	10-India_Labeo rohita_AhI10	-	-
91	A2	Aeromonas hydrophila	Dubey et al., 2021	2-India_Labeo rohita_AhI2	-	+
92	A15	Aeromonas hydrophila	Dubey et al., 2021	15-India_ Cirrhinus mrigala _AhI15	-	-
93	A19	Aeromonas hydrophila	Dubey et al., 2021	19-India_ Oreochromis niloticus _AhI19	-	-
94	A13	Aeromonas hydrophila	Dubey et al., 2021	13-India_ Cyprinus carpio _AhI13	-	+
95	B45	Aeromonas hydrophila	Dubey et al., 2021	Cirrhinus mrigala Wound infection	+	+
96	A23	Aeromonas hydrophila	Dubey et al., 2021	23-India_ Cyprinus carpio _AhI23	+	+
97	A21	Aeromonas hydrophila	Dubey et al., 2021	21-India_ Cirrhinus mrigala _AhI21	+	+
98	B7	Aeromonas hydrophila	Dubey et al., 2021	B7-India_ Carassius auratus _AhIB7	-	+
99	B71	Aeromonas hydrophila	Dubey et al., 2021	Diseased Catla	+	+
100	A11	Aeromonas hydrophila	Dubey et al., 2021	11-India_ Clarias batrachus _AhI11	-	-
101	B11	Aeromonas hydrophila	Dubey et al., 2021	12-India_ Cyprinus carpio _AhI12	-	-
102	B24	Aeromonas hydrophila	Dubey et al., 2021	Wounded fish (Rohu)	-	+
103	B50	Aeromonas hydrophila	Dubey et al., 2021	Wound infection (rohu)	+	-
104	A9	Aeromonas hydrophila	Dubey et al., 2021	9-India_Labeo rohita_AhI9	-	-
105	A18	Aeromonas hydrophila	Dubey et al., 2021	18-India_Catla catla _AhI18	+	+
106	Fb2 (D2)	Aeromonas veronii	MN593732.1	Diseased gold Fish , Mangalore	-	-
107	G1-K	Aeromonas veronii	Nithin et al., 2023	Aeromonas veronii_Tilapia	-	-
108	G1-S	Aeromonas veronii	Nithin et al., 2023	Aeromonas veronii_Tilapia	-	-
109	G1-G	Aeromonas veronii	Nithin et al., 2023	Aeromonas veronii_Tilapia	-	-
110	G1-L	Aeromonas veronii	Nithin et al., 2023	Aeromonas veronii_Tilapia	-	-
111	G1-K	Aeromonas veronii	Nithin et al., 2023	Aeromonas veronii_Tilapia	-	-
112	G2-K	Aeromonas veronii	Nithin et al., 2023	Aeromonas veronii_Tilapia	-	-
113	G2-S	Aeromonas veronii	Nithin et al., 2023	Aeromonas veronii_Tilapia	-	-
114	G2-G	Aeromonas veronii	Nithin et al., 2023	Aeromonas veronii_Tilapia	-	-
115	G2-L	Aeromonas veronii	Nithin et al., 2023	Aeromonas veronii_Tilapia	-	-
116	G2-K	Aeromonas veronii	Nithin et al., 2023	Aeromonas veronii_Tilapia	-	-
117	H1-K	Aeromonas veronii	Nithin et al., 2023	Aeromonas veronii_Tilapia	-	-
118	H1-L	Aeromonas veronii	Nithin et al., 2023	Aeromonas veronii_Tilapia	-	-
119	H1-S	Aeromonas veronii	Nithin et al., 2023	Aeromonas veronii_Tilapia	-	-
120	H1-L2	Aeromonas veronii	Nithin et al., 2023	Aeromonas veronii_Tilapia	-	-
121	H2-K	Aeromonas veronii	Nithin et al., 2023	Aeromonas veronii_Tilapia	-	-
122	H2-L	Aeromonas veronii	Nithin et al., 2023	Aeromonas veronii_Tilapia	-	-
123	H2-S	Aeromonas veronii	Nithin et al., 2023	Aeromonas veronii_Tilapia	-	-
124	H2-B	Aeromonas veronii	Nithin et al., 2023	Aeromonas veronii_Tilapia	-	-
125	I1-K	Aeromonas veronii	Nithin et al., 2023	Aeromonas veronii_Tilapia	-	-
126	I1-L	Aeromonas veronii	Nithin et al., 2023	Aeromonas veronii_Tilapia	-	-
127	I1-S	Aeromonas veronii	Nithin et al., 2023	Aeromonas veronii_Tilapia	-	-
128	I2-L	Aeromonas veronii	Nithin et al., 2023	Aeromonas veronii_Tilapia	-	-
129	I2-K	Aeromonas veronii	Nithin et al., 2023	Aeromonas veronii_Tilapia	-	-
130	Fb2 (D2)	Aeromonas veronii	MN593732.1	Diseased gold Fish , Mangalore	+	+
131	Ad1	Aeromonas dhakesis	OM524479.1 Nithin et al., 2023	Aeromonas dhakesis_Masacara barb	-	-
132	Ad2	Aeromonas dhakesis	Nithin et al., 2023	Aeromonas dhakesis_Masacara barb	-	-
133	Ad3	Aeromonas dhakesis	ON161755.1 Nithin et al., 2023	Aeromonas dhakesis_Masacara barb	-	-
134	Ad4	Aeromonas dhakesis	Nithin et al., 2023	Aeromonas dhakesis_Masacara barb	-	-
135	Ad5	Aeromonas dhakesis	Nithin et al., 2023	Aeromonas dhakesis_Masacara barb	-	-
136	Ad6	Aeromonas dhakesis	ON161756.1 Nithin et al., 2023	Aeromonas dhakesis_Masacara barb	-	-
137	Ad7	Aeromonas dhakesis	Nithin et al., 2023	Aeromonas dhakesis_Masacara barb	-	-
138	Ad8	Aeromonas dhakesis	Nithin et al., 2023	Aeromonas dhakesis_Masacara barb	-	-
139	Ad9	Aeromonas dhakesis	Nithin et al., 2023	Aeromonas dhakesis_Masacara barb	-	-
140	K3	Aeromonas aquariorum		Gurupura river	+	+
141	D-6	Aeromonas aquariorum		Columbian tetra (Hyphenobrycon)	-	+
142	D15	Aeromonas aquariorum	MW265940.1	Etroplus canarensis	-	-
143	D8	Aeromonas aquariorum		Dawkinsia assimilis diseased	-	-
144	D4	Aeromonas aquariorum		Gold Fish	+	+
145	D16	Aeromonas aquariorum		Etroplus canarensis	-	-
146	5	Aeromonas jandaei		Biofloc A pond water	-	-
147	A14	Aeromonas jandaei		water sample, Madikeri	-	-
148	MP2	Aeromonas jandaei		BRP pond water 2	+	+
149	A11	Aeromonas jandaei		Diseased oscar, hostel	-	-
150	A16	Aeromonas jandaei		River water (Netravati)	+	+
151	Aeromonas discus kidney	Aeromonas jandaei		Diseased Fish	+	+
152	FP-6	Aeromonas jandaei		Fish pond,COF	-	-
153	11	Aeromonas jandaei		gadagi river creek	-	+
154	Aeromonas 21	Aeromonas jandaei		water sample	-	-
155	FP3	Aeromonas jandaei		Fish pond, COF	-	+
156	FP6	Aeromonas jandaei		Fisheries college Pond water	-	-
157	Ah CK	Aeromonas sorbia		Diseased fish (Catla )	+	+
158	F7	Aeromonas sorbia		Xiphophorus maculatus	-	+
159	D7	Aeromonas sorbia		Columbianus (Stomach bulged) Dropsy	+	+
160	FB1	Aeromonas sorbia		Diseased gold Fish ,COF	+	+
161	A13	Aeromonas sorbia		Koi fish, Haemorrhage	-	+
162	9	Aeromonas bestiarum		Nethravati river	+	+
163	21	Aeromonas bestiarum		Mumbai CIFE water	-	-
164	8	Aeromonas bestiarum		Nethravati Back water	+	+
165	Ah natural Collection	Aeromonas media		BRP pond water 2	+	-
166	NP1	Aeromonas media		Creek water, Kudremukh	-	-
167	29 koi	Aeromonas salmonicida		Koi diseased kidney	-	+
168	Koi	Aeromonas salmonicida		Koi diseased	-	+
169	F6	Aeromonas caviae		Xiphophorus maculatus	-	-
170	Ah Koi1	Aeromonas caviae		Koi diseased	-	-
171	B1	Bacillus sp.		Bacillus_Guppy	-	-
172	B2	Bacillus sp.		Bacillus_Molly	-	-
173	B3	Bacillus sp.		Bacillus_Goldfish	-	-
174	C1	Chromobacterium violaceum		Chromobacterium violaceum_CoF_Pond1	-	-
175	C2	Chromobacterium violaceum		Chromobacterium violaceum_CoF_Pond2	-	-
176	Ci1	Citrobacter freundii		Citrobacter freundii_Puntius tetrazona	-	-
177	E1	Enterobacter sp.		Enterobacter sp._Goldfish	-	-
178	P1	Edwardsiella tarda		Edwardsiella tarda_Pangasianodon hypophthalmus	-	-
179	P2	Edwardsiella tarda		Edwardsiella tarda_Pangasianodon hypophthalmus	-	-
180	Ec1	Enterococcus sp.		Enterococcus sp._Cyprinus carpio carpio	-	-
181	Ec2	Enterococcus sp.		Enterococcus sp._Cyprinus carpio carpio	-	-
182	AKs1	Klebiseilla sp.		Klebsiella1_Amphilophus citrinellus	-	-
183	DKs1	Klebiseilla sp.		Klebsiella2_Danio rerio	-	-
184	HEc1	Escherichia coli		Escherichia coli1_Hyphessobrycon columbianus	-	-
185	HEc2	Escherichia coli		Escherichia coli2_Gold fish	-	-
186	LG1	Lactococcus sp.		Lactococcus_Goldfish	-	-
187	S1	Salmonella sp.		Salmonella_Puntius tetrazona	-	-
188	S2	Salmonella sp.		Salmonella_Guppy	-	-
189	S3	Salmonella sp.		Salmonella_fish pond	-	-
190	Si	Streptococcus iniae	MN206041.1	Streptococcus iniae_Tilapia	-	-
191	SA1	Staphylococcus aureus		Staphylococcus aureus_Xiphophorus maculatus	-	-
192	SA2	Staphylococcus aureus		Staphylococcus aureus_Puntius conchonius	-	-
193	Vp1	Vibrio parahaemolyticus		Vibrio parahaemolyticus	-	-
194	Vp2	Vibrio parahaemolyticus		Vibrio parahaemolyticus	-	-
195	Vh1	Vibrio harveyi		Vibrio harveyi	-	-
196	Vh2	Vibrio harveyi	JF913195.1	Vibrio harveyi	-	-
197	Va1-NB10	Vibrio anguillarum		Vibrio anguillarum_NB10	-	-
					53	84
