# Supplementary material for: Novel lytic bacteriophage AhFM11 as an effective therapy against hypervirulent Aeromonas hydrophila
Source: Sci Rep. 2024 Jul 23;14:16882. doi: 10.1038/s41598-024-67768-2 (PMC11266544; doi:10.1038/s41598-024-67768-2)
Supplement: Supplementary file 8 — Supplementary Table 2. [file 41598_2024_67768_MOESM8_ESM.xlsx]

## Sheet: Sheet1
	Supplemental Table 2: The list of genes, location, Coding sequences (CDS), gene name in phage genome AhFM11.
	CDS gene	Start	End	Product name	NA (bp)
	1	216	923	base plate tail tube junction protein	708
	2	925	1779	base plate tail tube junction protein	855
	3	1811	3790	NAD arginine ADP ribosyltransferase	1980
	4	3845	5749	NAD(+)--arginine ADP-ribosyltransferase	1905
	5	5774	6850	hypothetical protein	1077
	6	6893	7123	hypothetical protein	231
	7	7232	8755	DNA ligase	1524
	8	8752	9462	hypothetical protein	711
	9	9532	9768	hypothetical protein	237
	10	9828	10157	capsid assembly protein Gp31	330
	11	10226	10741	hypothetical protein	516
	12	10751	11311	hypothetical protein	561
	13	11308	11634	hypothetical protein	327
	14	11657	12187	deoxycytidylate deaminase	531
	15	12184	12417	hypothetical protein	234
	16	12520	13404	polynucleotide kinase	885
	17	13401	13634	hypothetical protein	234
	18	13631	13924	hypothetical protein	294
	19	13905	14432	hypothetical protein	528
	20	14549	15691	RNA ligase Ⅰ	1143
	21	15667	16101	endonuclease Ⅱ	435
	22	16400	17239	thymidylate synthase	840
	23	17236	17793	hypothetical protein	558
	24	17790	18050	hypothetical protein	261
	25	18053	19153	hypothetical protein	1101
	26	19156	19347	hypothetical protein	192
	27	19351	19617	hypothetical protein	267
	28	19614	19856	hypothetical protein	243
	29	19928	20341	hypothetical protein	414
	30	20358	20588	hypothetical protein	231
	31	20711	20929	hypothetical protein	219
	32	20991	21890	Single-stranded DNA binding protein	900
	33	21978	22631	hypothetical protein	654
	34	22642	22908	RNA polymerase associated protein	267
	35	22909	23202	double-stranded DNA binding protein	294
	36	23212	24141	ribonuclease H	930
	37	24218	27889	hypothetical protein	3672
	38	27891	29027	Long tail fiber protein gp35	1137
	39	33084	33785	hypothetical protein	702
	40	33796	34290	endolysin	495
	41	34382	35050	holin	669
	42	35107	35376	10kDa anti-sigma factor	270
	43	35456	35725	hypothetical protein	270
	44	35715	35834	hypothetical protein	120
	45	36108	36425	hypothetical protein	318
	46	36504	37487	hypothetical protein	984
	47	37603	38046	hypothetical protein	444
	48	38050	38667	middle transcription regulatory protein	618
	49	38736	39038	hypothetical protein	503
	50	39040	39591	hypothetical protein	552
	51	39709	41250	DNA topoisomerase medium subunit	1542
	52	41264	41749	hypothetical protein	486
	53	41785	42048	hypothetical protein	264
	54	42059	42301	hypothetical protein	243
	55	42301	42519	hypothetical protein	219
	56	42516	42749	hypothetical protein	234
	57	42749	43432	hypothetical protein	684
	58	43498	43605	hypothetical protein	108
	59	43669	43884	hypothetical protein	216
	60	43889	44125	hypothetical protein	237
	61	44207	44452	hypothetical protein	246
	62	44511	45158	hypothetical protein	648
	63	45203	46291	hypothetical protein	1089
	64	46319	48433	protein R11a	2115
	65	48450	48716	hypothetical protein	267
	66	48700	48978	hypothetical protein	279
	67	48982	49437	hypothetical protein	456
	68	49509	49760	hypothetical protein	252
	69	49882	50100	hypothetical protein	219
	70	50188	52011	hypothetical protein	1824
	71	52072	52506	hypothetical protein	435
	72	52510	52905	hypothetical protein	396
	73	52878	53420	hypothetical protein	543
	74	53424	53648	hypothetical protein	225
	75	53632	53862	hypothetical protein	231
	76	53859	54185	hypothetical protein	327
	77	54185	54403	hypothetical protein	219
	78	54495	54971	hypothetical protein	477
	79	55342	55599	hypothetical protein	258
	80	55596	56261	Exodeoxyribonuclease	666
	81	56258	56473	hypothetical protein	216
	82	56430	57746	ATP dependent DNA helicase dda	1317
	83	57749	58096	hypothetical protein	348
	84	58065	58256	hypothetical protein	192
	85	58249	58380	hypothetical protein	132
	86	58380	58895	hypothetical protein	516
	87	58938	59357	hypothetical protein	420
	88	59357	60091	hypothetical protein	735
	89	60132	60455	hypothetical protein	324
	90	60527	61312	DNA adenine methylase	786
	91	61306	61776	endonuclease V	471
	92	61839	62849	DNA primase	1011
	93	62918	63202	hypothetical protein	285
	94	63246	63428	hypothetical protein	183
	95	63465	64613	ATP dependent DNA helicase 41	1149
	96	64814	65155	hypothetical protein	342
	97	65184	66359	DNA directed DNA polymerase	1176
	98	66417	67895	DNA directed DNA polymerase	1479
	99	67954	68310	translation repressor protein	357
	100	68320	68892	sliding clamp loader subunit	573
	101	68902	69867	sliding clamp loader subunit	966
	102	69948	70619	DNA polymerase processivity component	672
	103	70677	71036	15 kDa RNA polymerase binding protein	360
	104	71104	71286	hypothetical protein	183
	105	71255	72982	exonuclease subunit 2	1728
	106	72979	74058	exonuclease subunit 1	1080
	107	74100	74450	hypothetical protein	351
	108	74440	74664	hypothetical protein	225
	109	74642	75160	RNA polymerase sigma factor	519
	110	75543	76781	hypothetical protein	1239
	111	77010	77324	hypothetical protein	315
	112	77327	77902	hypothetical protein	576
	113	77911	78372	hypothetical protein	462
	114	78372	78623	hypothetical protein	252
	115	78623	78976	hypothetical protein	354
	116	78976	79323	hypothetical protein	348
	117	79391	80272	hypothetical protein	882
	118	80314	80901	hypothetical protein	588
	119	80998	81279	hypothetical protein	282
	120	81276	81584	hypothetical protein	309
	121	81581	81940	hypothetical protein	360
	122	81997	82101	hypothetical protein	105
	123	82134	83048	hypothetical protein	915
	124	83092	83307	hypothetical protein	216
	125	83319	83630	hypothetical protein	312
	126	83709	85532	anaerobic ribonucleoside triphosphate reductase	1824
	127	85529	86002	Recombination endonuclease Ⅶ	474
	128	86033	86443	hypothetical protein	411
	129	86440	86667	hypothetical protein	228
	130	86667	86840	hypothetical protein	174
	131	86881	88362	hypothetical protein	1482
	132	88366	89010	hypothetical protein	645
	133	89007	89153	hypothetical protein	147
	134	89240	89935	hypothetical protein	696
	135	89932	90210	hypothetical protein	279
	136	90226	90546	hypothetical protein	321
	137	90543	90854	hypothetical protein	312
	138	90851	91102	hypothetical protein	252
	139	91179	91424	hypothetical protein	246
	140	91421	92422	hypothetical protein	1002
	141	92432	92941	hypothetical protein	510
	142	92943	93311	hypothetical protein	369
	143	93378	93731	hypothetical protein	354
	144	93741	94796	hypothetical protein	1056
	145	94796	95137	hypothetical protein	342
	146	95148	95381	hypothetical protein	234
	147	95383	95751	hypothetical protein	369
	148	95792	96190	hypothetical protein	399
	149	96294	96605	hypothetical protein	312
	150	96602	96988	hypothetical protein	387
	151	97129	97509	hypothetical protein	381
	152	97496	97771	hypothetical protein	276
	153	97948	98193	hypothetical protein	246
	154	98194	98424	hypothetical protein	231
	155	98499	98957	hypothetical protein	459
	156	99007	99930	hypothetical protein	924
	157	99970	100233	hypothetical protein	264
	158	100234	100464	hypothetical protein	231
	159	100467	100667	hypothetical protein	201
	160	100758	101351	hypothetical protein	594
	161	101354	101818	hypothetical protein	465
	162	101811	102146	hypothetical protein	336
	163	102149	102346	hypothetical protein	198
	164	102333	102809	hypothetical protein	477
	165	102806	103246	hypothetical protein	441
	166	103243	103464	hypothetical protein	222
	167	103471	103722	hypothetical protein	252
	168	103792	104019	hypothetical protein	228
	169	104089	104640	hypothetical protein	552
	170	105403	105630	hypothetical protein	228
	171	105835	107547	ribonucleoside diphosphate reductase large subunit	1713
	172	107601	108599	hypothetical protein	999
	173	108610	108834	hypothetical protein	225
	174	108813	109223	hypothetical protein	411
	175	109253	109423	hypothetical protein	171
	176	109498	109965	hypothetical protein	468
	177	110048	110245	hypothetical protein	198
	178	110248	110463	hypothetical protein	216
	179	110471	110686	hypothetical protein	216
	180	110772	111221	hypothetical protein	450
	181	111238	111312	tRNA - Met	75
	182	111519	111595	tRNA -Met	77
	183	111603	111678	tRNA -Leu	76
	184	111697	111771	tRNA -Asp	75
	185	111820	111907	tRNA - Ser	88
	186	111915	111990	tRNA - Ile	76
	187	111993	112068	tRNA-Trp	76
	188	112221	112296	tRNA-Thr	76
	189	112300	112656	hypothetical protein	357
	190	112943	113020	tRNA-pro	78
	191	113266	113341	tRNA-Gly	76
	192	113353	113428	tRNA-His	76
	193	113721	113796	tRNA-Lys	76
	194	113861	113943	tRNA-Tyr	83
	195	113958	114032	tRNA-Asn	75
	196	114110	114203	tRNA-Ser	94
	197	114250	114332	tRNA-Leu	83
	198	114514	114783	hypothetical protein	270
	199	114954	115145	hypothetical protein	192
	200	115155	115364	hypothetical protein	210
	201	115366	115611	hypothetical protein	246
	202	115608	115766	hypothetical protein	159
	203	115763	116182	hypothetical protein	420
	204	116179	116454	hypothetical protein	276
	205	116465	116671	hypothetical protein	207
	206	116742	117002	hypothetical protein	261
	207	117002	117493	hypothetical protein	492
	208	117496	117669	hypothetical protein	174
	209	117670	117936	hypothetical protein	267
	210	117940	118143	hypothetical protein	204
	211	118199	118402	hypothetical protein	204
	212	118504	118944	hypothetical protein	441
	213	118944	119168	hypothetical protein	225
	214	119181	119873	deoxynucleotide monophosphate kinase	693
	215	119873	120328	tail tube terminator protein	456
	216	120724	121530	hypothetical protein	807
	217	121527	121979	hypothetical protein	453
	218	121979	122473	hypothetical protein	495
	219	122480	124288	base plate central spike complex protein gp5	1809
	220	124302	124841	baseplate wedge protein gp53	540
	221	124923	125216	baseplate puncturing device	294
	222	126327	127310	baseplate wedge protein	984
	223	127340	130399	baseplate wedge protein gp7	3060
	224	130392	131378	baseplate wedge protein gp8	987
	225	131390	132247	baseplate protein gp9	858
	226	132247	134061	baseplate wedge protein gp10	1815
	227	134062	134727	base plate wedge protein gp11	666
	228	134727	136136	hypothetical protein	1410
	229	136133	137899	hypothetical protein	1767
	230	138063	138986	neck protein gp13	924
	231	138994	139755	neck protein gp14	762
	232	139772	140593	tail completion protein	822
	233	140596	141051	terminase small subunit	456
	234	141054	142877	terminase large subunit	1824
	235	144159	145040	tail sheath protein	882
	236	145088	145576	tail tube protein gp19	489
	237	145620	147173	portal protein	1554
	238	147173	147418	hypothetical protein	246
	239	147419	147835	prohead assembly protein	417
	240	147835	148482	prohead core protein protease	648
	241	148492	149316	capsid assembly scaffolding protein	825
	242	149334	150923	major capsid protein	1590
	243	151046	152290	capsid vertex protein	1245
	244	152333	152749	hypothetical protein	417
	245	152746	153276	hypothetical protein	531
	246	153388	153696	hypothetical protein	309
	247	153696	154163	hypothetical protein	468
	248	154163	154429	hypothetical protein	267
	249	154432	154770	hypothetical protein	339
	250	154838	155623	hypothetical protein	786
	251	155691	156089	hypothetical protein	399
	252	156209	157618	hypothetical protein	1410
	253	157615	158463	highly immunogenic outer capsid protein	849
	254	158496	159032	highly immunogenic outer capsid protein	537
	255	159070	159816	hypothetical protein	747
	256	159878	161371	ATP dependent DNA helicase	1494
	257	161384	161614	ATP dependent DNA helicase	231
	258	161673	161858	hypothetical protein	186
	259	161873	162337	hypothetical protein	465
	260	162813	163196	baseplate wedge protein gp25	384
	261	163193	163813	hypothetical protein	621
	262	163875	164621	hypothetical protein	747
	263	164624	165742	baseplate central spike complex protein	1119
	264	165739	166275	baseplate hub assembly protein gp28	537
	265	166288	168033	hypothetical protein	1746
